# Supplementary material for: CK2 Inhibition and Antitumor Activity of 4,7-Dihydro-6-nitroazolo[1,5-a]pyrimidines
Source: Molecules. 2022 Aug 17;27(16):5239. doi: 10.3390/molecules27165239 (PMC9415015; doi:10.3390/molecules27165239)
Supplement: Supplementary file 1 [file molecules-27-05239-s001.zip]

Archive with 1 entries (1 files):
- molecules-1832338-supplementary.pdf
